# Supplementary material for: Caenorhabditis elegans Extracts Stimulate IAA Biosynthesis in Arthrobacter pascens ZZ21 via the Indole-3-pyruvic Acid Pathway
Source: Microorganisms. 2021 Apr 30;9(5):970. doi: 10.3390/microorganisms9050970 (PMC8146544; doi:10.3390/microorganisms9050970)
Supplement: Supplementary file 1 [file microorganisms-09-00970-s001.zip]

Archive with 2 entries (2 files):
- Figure S1.tif
- Table S1 Primers used in this study.pdf
